# Supplementary material for: Effects of High-Temperature-Pressure Polymerized Resin-Infiltrated Ceramic Networks on Oral Stem Cells
Source: PLoS One. 2016 May 19;11(5):e0155450. doi: 10.1371/journal.pone.0155450 (PMC4873200; doi:10.1371/journal.pone.0155450)
Supplement: S1 Fig — (XLSX) [file pone.0155450.s001.xlsx]

## Sheet: KI67 INDEX
	DAY2
	Control	Enamic I	EHM	EHMi	Z100
	0.93	0.9	0.82	0.66	0.78
	0.97	0.75	0.93	0.71	1
	0.97	0.86	1	0.57	0.66
	0.96	0.8	1	0.66	0.75
	DAY8
	Control	Enamic I	EHM	EHMi	Z100
	0	0.5	0.5	0.33	1
	0.01	0.66	1	0.66	1
	0.01	0.5	0.33	0.5	0.5
	0.05	0.5	0.33	0.33	0.83
	Table Analyzed	KI67 J2			Table Analyzed	KI67 J8
	Kruskal-Wallis test				Kruskal-Wallis test
	P value	0,0155			P value	0,0135
	Exact or approximate P value?	Gaussian Approximation			Exact or approximate P value?	Gaussian Approximation
	P value summary	*			P value summary	*
	Do the medians vary signif. (P < 0.05)	Yes			Do the medians vary signif. (P < 0.05)	Yes
	Number of groups	5			Number of groups	5
	Kruskal-Wallis statistic	12,27			Kruskal-Wallis statistic	12,59
	Dunn's Multiple Comparison Test	Difference in rank sum	Significant? P < 0.05?	Summary	Dunn's Multiple Comparison Test	Difference in rank sum	Significant? P < 0.05?	Summary
	Control vs Enamic I	5,750	No	ns	Control vs Enamic I	-10,00	No	ns
	Control vs EHM	0,0000	No	ns	Control vs EHM	-8,375	No	ns
	Control vs EHMi	12,38	Yes	*	Control vs EHMi	-7,500	No	ns
	Control vs Z100	6,250	No	ns	Control vs Z100	-14,13	Yes	**
	Enamic I vs EHM	-5,750	No	ns	Enamic I vs EHM	1,625	No	ns
	Enamic I vs EHMi	6,625	No	ns	Enamic I vs EHMi	2,500	No	ns
	Enamic I vs Z100	0,5000	No	ns	Enamic I vs Z100	-4,125	No	ns
	EHM vs EHMi	12,38	Yes	*	EHM vs EHMi	0,8750	No	ns
	EHM vs Z100	6,250	No	ns	EHM vs Z100	-5,750	No	ns
	EHMi vs Z100	-6,125	No	ns	EHMi vs Z100	-6,625	No	ns

## Sheet: PROLIFERATION DIRECT
CTRL D J0	CTRL D J8	CTRL D J14	CTRL D J21		E1 D J0	E1 D J8	E1 D J14	E1 D J21		E2 D J0	E2 D J8	E2 D J14	E2 D J21		E2i D J0	E2i D J8	E2i D J14	E2i D J21		Z100 D J0	Z100 D J8	Z100 D J14	Z100 D J21
0.249	0.401	0.667	0.58		0.262	0.9	0.68	0.499		0.312	0.446	0.87	0.72		0.333	0.82	0.686	0.593		0.26	0.247	0.42	0.53
0.256	0.417	0.742	0.481		0.228	0.4	0.532	0.509		0.309	0.443	0.819	0.624		0.364	0.378	0.493	0.574		0.238	0.23	0.581	0.424
0.258	0.39	0.858	0.552		0.33	0.4	0.949	0.495		0.394	0.223	0.8	0.566		0.349	0.304	0.657	0.406		0.24	0.29	0.525	0.498
0.23	0.424	0.715	0.932		0.31	0.401	0.903	0.38		0.31	0.375	0.824	0.569		0.342	0.359	0.577	0.257		0.252	0.322	0.572	0.362
0.26	0.441	0.617	0.853		0.383	0.273	0.621	0.506		0.302	0.351	0.822	0.6		0.344	0.402	0.546	0.476		0.264	0.201	0.539	0.454
0.221	0.329	0.567	1.635		0.372	0.327	0.439	0.54		0.305	0.257	0.845	0.563		0.345	0.296	0.575	0.441		0.302	0.128	0.76	0.409
0.275	0.37	0.767	0.653		0.461	0.387	0.798	0.271		0.274	0.428	0.692	0.355		0.355	0.354	0.584	0.474		0.257	0.296	0.74	0.291
0.265	0.368	0.856	0.605		0.445	0.364	0.886	0.337		0.291	0.402	0.585	0.58		0.339	0.374	0.715	0.325		0.317	0.317	0.773	0.384
0.247	0.403	0.684	0.592		0.262	0.391	0.71	0.519		0.307	0.444	0.897	0.74		0.333	0.379	0.714	0.611		0.258	0.249	0.442	0.534
0.265	0.409	0.766	0.485		0.226	0.397	0.554	0.523		0.309	0.435	0.801	0.643		0.361	0.374	0.513	0.588		0.243	0.228	0.593	0.429
0.254	0.287	0.884	0.561		0.329	0.174	0.983	0.505		0.294	0.216	0.825	0.586		0.348	0.294	0.676	0.42		0.235	0.295	0.545	0.507
0.224	0.421	0.737	0.245		0.305	0.399	0.919	0.388		0.309	0.375	0.829	0.585		0.341	0.355	0.528	0.272		0.26	0.316	0.582	0.372
0.257	0.44	0.634	0.874		0.378	0.274	0.616	0.515		0.304	0.347	0.83	0.618		0.34	0.402	0.559	0.486		0.264	0.198	0.538	0.47
0.216	0.328	0.585	1.665		0.371	0.326	0.455	0.557		0.301	0.254	0.854	0.563		0.346	0.29	0.584	0.448		0.306	0.124	0.759	0.418
0.273	0.365	0.763	0.658		0.456	0.384	0.818	0.276		0.273	0.424	0.704	0.353		0.351	0.354	0.59	0.485		0.257	0.293	0.758	0.298
0.264	0.368	0.866	0.618		0.447	0.365	0.892	0.334		0.285	0.399	0.601	0.589		0.342	0.372	0.728	0.331		0.317	0.319	0.799	0.393
0.242	0.404	0.694	0.6		0.267	0.394	0.731	0.529		0.308	0.446	0.914	0.76		0.337	0.377	0.733	0.619		0.258	0.25	0.458	0.535
0.257	0.41	0.782	0.494		0.224	0.4	0.575	0.534		0.311	0.439	0.834	0.659		0.362	0.376	0.529	0.599		0.245	0.226	0.607	0.441
0.225	0.288	0.896	0.567		0.33	0.173	1.006	0.515		0.307	0.217	0.842	0.595		0.342	0.3	0.697	0.43		0.242	0.291	0.544	0.517
0.225	0.424	0.749	0.249		0.308	0.402	0.932	0.4		0.307	0.373	0.844	0.584		0.342	0.357	0.529	0.281		0.263	0.326	0.603	0.385
0.259	0.442	0.646	0.882		0.381	0.277	0.633	0.522		0.304	0.348	0.841	0.636		0.343	0.402	0.567	0.465		0.265	0.2	0.541	0.477
0.216	0.327	0.596	1.682		0.373	0.326	0.466	0.562		0.302	0.253	0.862	0.539		0.347	0.293	0.59	0.455		0.3	0.131	0.788	0.429
0.273	0.37	0.778	0.673		0.454	0.382	0.821	0.28		0.276	0.431	0.712	0.361		0.353	0.348	0.595	0.493		0.259	0.297	0.774	0.305
0.262	0.374	0.87	0.628		0.447	0.369	0.904	0.347		0.285	0.402	0.613	0.59		0.348	0.37	0.74	0.342		0.322	0.321	0.811	0.404
Table Analyzed	DIRECT
Kruskal-Wallis test
P value	P<0.0001
Exact or approximate P value?	Gaussian Approximation
P value summary	***
Do the medians vary signif. (P < 0.05)	Yes
Number of groups	20
Kruskal-Wallis statistic	367,1
Dunn's Multiple Comparison Test	Difference in rank sum	Significant? P < 0.05?	Summary
CTRL D J0 vs CTRL D J8	-165,6	Yes	**
CTRL D J0 vs CTRL D J14	-374,3	Yes	***
CTRL D J0 vs CTRL D J21	-318,5	Yes	***
CTRL D J0 vs E1 D J0	-121,2	No	ns
CTRL D J0 vs E1 D J8	-140,6	No	ns
CTRL D J0 vs E1 D J14	-364,2	Yes	***
CTRL D J0 vs E1 D J21	-209,3	Yes	***
CTRL D J0 vs E2 D J0	-67,40	No	ns
CTRL D J0 vs E2 D J8	-139,7	No	ns
CTRL D J0 vs E2 D J14	-391,9	Yes	***
CTRL D J0 vs E2 D J21	-303,4	Yes	***
CTRL D J0 vs E2i D J0	-120,5	No	ns
CTRL D J0 vs E2i D J8	-142,0	No	ns
CTRL D J0 vs E2i D J14	-320,7	Yes	***
CTRL D J0 vs E2i D J21	-214,6	Yes	***
CTRL D J0 vs Z100 D J0	-21,23	No	ns
CTRL D J0 vs Z100 D J8	-21,92	No	ns
CTRL D J0 vs Z100 D J14	-322,8	Yes	***
CTRL D J0 vs Z100 D J21	-201,2	Yes	***
CTRL D J8 vs CTRL D J14	-208,7	Yes	***
CTRL D J8 vs CTRL D J21	-152,9	Yes	*
CTRL D J8 vs E1 D J0	44,38	No	ns
CTRL D J8 vs E1 D J8	24,92	No	ns
CTRL D J8 vs E1 D J14	-198,6	Yes	***
CTRL D J8 vs E1 D J21	-43,73	No	ns
CTRL D J8 vs E2 D J0	98,17	No	ns
CTRL D J8 vs E2 D J8	25,90	No	ns
CTRL D J8 vs E2 D J14	-226,3	Yes	***
CTRL D J8 vs E2 D J21	-137,8	No	ns
CTRL D J8 vs E2i D J0	45,10	No	ns
CTRL D J8 vs E2i D J8	23,60	No	ns
CTRL D J8 vs E2i D J14	-155,1	Yes	*
CTRL D J8 vs E2i D J21	-49,02	No	ns
CTRL D J8 vs Z100 D J0	144,3	No	ns
CTRL D J8 vs Z100 D J8	143,6	No	ns
CTRL D J8 vs Z100 D J14	-157,3	Yes	*
CTRL D J8 vs Z100 D J21	-35,67	No	ns
CTRL D J14 vs CTRL D J21	55,75	No	ns
CTRL D J14 vs E1 D J0	253,1	Yes	***
CTRL D J14 vs E1 D J8	233,6	Yes	***
CTRL D J14 vs E1 D J14	10,04	No	ns
CTRL D J14 vs E1 D J21	165,0	Yes	**
CTRL D J14 vs E2 D J0	306,9	Yes	***
CTRL D J14 vs E2 D J8	234,6	Yes	***
CTRL D J14 vs E2 D J14	-17,60	No	ns
CTRL D J14 vs E2 D J21	70,88	No	ns
CTRL D J14 vs E2i D J0	253,8	Yes	***
CTRL D J14 vs E2i D J8	232,3	Yes	***
CTRL D J14 vs E2i D J14	53,54	No	ns
CTRL D J14 vs E2i D J21	159,7	Yes	*
CTRL D J14 vs Z100 D J0	353,0	Yes	***
CTRL D J14 vs Z100 D J8	352,3	Yes	***
CTRL D J14 vs Z100 D J14	51,44	No	ns
CTRL D J14 vs Z100 D J21	173,0	Yes	**
CTRL D J21 vs E1 D J0	197,3	Yes	***
CTRL D J21 vs E1 D J8	177,9	Yes	**
CTRL D J21 vs E1 D J14	-45,71	No	ns
CTRL D J21 vs E1 D J21	109,2	No	ns
CTRL D J21 vs E2 D J0	251,1	Yes	***
CTRL D J21 vs E2 D J8	178,8	Yes	**
CTRL D J21 vs E2 D J14	-73,35	No	ns
CTRL D J21 vs E2 D J21	15,13	No	ns
CTRL D J21 vs E2i D J0	198,0	Yes	***
CTRL D J21 vs E2i D J8	176,5	Yes	**
CTRL D J21 vs E2i D J14	-2,208	No	ns
CTRL D J21 vs E2i D J21	103,9	No	ns
CTRL D J21 vs Z100 D J0	297,3	Yes	***
CTRL D J21 vs Z100 D J8	296,6	Yes	***
CTRL D J21 vs Z100 D J14	-4,313	No	ns
CTRL D J21 vs Z100 D J21	117,3	No	ns
E1 D J0 vs E1 D J8	-19,46	No	ns
E1 D J0 vs E1 D J14	-243,0	Yes	***
E1 D J0 vs E1 D J21	-88,10	No	ns
E1 D J0 vs E2 D J0	53,79	No	ns
E1 D J0 vs E2 D J8	-18,48	No	ns
E1 D J0 vs E2 D J14	-270,7	Yes	***
E1 D J0 vs E2 D J21	-182,2	Yes	***
E1 D J0 vs E2i D J0	0,7292	No	ns
E1 D J0 vs E2i D J8	-20,77	No	ns
E1 D J0 vs E2i D J14	-199,5	Yes	***
E1 D J0 vs E2i D J21	-93,40	No	ns
E1 D J0 vs Z100 D J0	99,96	No	ns
E1 D J0 vs Z100 D J8	99,27	No	ns
E1 D J0 vs Z100 D J14	-201,6	Yes	***
E1 D J0 vs Z100 D J21	-80,04	No	ns
E1 D J8 vs E1 D J14	-223,6	Yes	***
E1 D J8 vs E1 D J21	-68,65	No	ns
E1 D J8 vs E2 D J0	73,25	No	ns
E1 D J8 vs E2 D J8	0,9792	No	ns
E1 D J8 vs E2 D J14	-251,2	Yes	***
E1 D J8 vs E2 D J21	-162,7	Yes	**
E1 D J8 vs E2i D J0	20,19	No	ns
E1 D J8 vs E2i D J8	-1,313	No	ns
E1 D J8 vs E2i D J14	-180,1	Yes	**
E1 D J8 vs E2i D J21	-73,94	No	ns
E1 D J8 vs Z100 D J0	119,4	No	ns
E1 D J8 vs Z100 D J8	118,7	No	ns
E1 D J8 vs Z100 D J14	-182,2	Yes	***
E1 D J8 vs Z100 D J21	-60,58	No	ns
E1 D J14 vs E1 D J21	154,9	Yes	*
E1 D J14 vs E2 D J0	296,8	Yes	***
E1 D J14 vs E2 D J8	224,5	Yes	***
E1 D J14 vs E2 D J14	-27,65	No	ns
E1 D J14 vs E2 D J21	60,83	No	ns
E1 D J14 vs E2i D J0	243,8	Yes	***
E1 D J14 vs E2i D J8	222,3	Yes	***
E1 D J14 vs E2i D J14	43,50	No	ns
E1 D J14 vs E2i D J21	149,6	Yes	*
E1 D J14 vs Z100 D J0	343,0	Yes	***
E1 D J14 vs Z100 D J8	342,3	Yes	***
E1 D J14 vs Z100 D J14	41,40	No	ns
E1 D J14 vs Z100 D J21	163,0	Yes	**
E1 D J21 vs E2 D J0	141,9	No	ns
E1 D J21 vs E2 D J8	69,63	No	ns
E1 D J21 vs E2 D J14	-182,6	Yes	***
E1 D J21 vs E2 D J21	-94,08	No	ns
E1 D J21 vs E2i D J0	88,83	No	ns
E1 D J21 vs E2i D J8	67,33	No	ns
E1 D J21 vs E2i D J14	-111,4	No	ns
E1 D J21 vs E2i D J21	-5,292	No	ns
E1 D J21 vs Z100 D J0	188,1	Yes	***
E1 D J21 vs Z100 D J8	187,4	Yes	***
E1 D J21 vs Z100 D J14	-113,5	No	ns
E1 D J21 vs Z100 D J21	8,063	No	ns
E2 D J0 vs E2 D J8	-72,27	No	ns
E2 D J0 vs E2 D J14	-324,5	Yes	***
E2 D J0 vs E2 D J21	-236,0	Yes	***
E2 D J0 vs E2i D J0	-53,06	No	ns
E2 D J0 vs E2i D J8	-74,56	No	ns
E2 D J0 vs E2i D J14	-253,3	Yes	***
E2 D J0 vs E2i D J21	-147,2	Yes	*
E2 D J0 vs Z100 D J0	46,17	No	ns
E2 D J0 vs Z100 D J8	45,48	No	ns
E2 D J0 vs Z100 D J14	-255,4	Yes	***
E2 D J0 vs Z100 D J21	-133,8	No	ns
E2 D J8 vs E2 D J14	-252,2	Yes	***
E2 D J8 vs E2 D J21	-163,7	Yes	**
E2 D J8 vs E2i D J0	19,21	No	ns
E2 D J8 vs E2i D J8	-2,292	No	ns
E2 D J8 vs E2i D J14	-181,0	Yes	***
E2 D J8 vs E2i D J21	-74,92	No	ns
E2 D J8 vs Z100 D J0	118,4	No	ns
E2 D J8 vs Z100 D J8	117,8	No	ns
E2 D J8 vs Z100 D J14	-183,1	Yes	***
E2 D J8 vs Z100 D J21	-61,56	No	ns
E2 D J14 vs E2 D J21	88,48	No	ns
E2 D J14 vs E2i D J0	271,4	Yes	***
E2 D J14 vs E2i D J8	249,9	Yes	***
E2 D J14 vs E2i D J14	71,15	No	ns
E2 D J14 vs E2i D J21	177,3	Yes	**
E2 D J14 vs Z100 D J0	370,6	Yes	***
E2 D J14 vs Z100 D J8	369,9	Yes	***
E2 D J14 vs Z100 D J14	69,04	No	ns
E2 D J14 vs Z100 D J21	190,6	Yes	***
E2 D J21 vs E2i D J0	182,9	Yes	***
E2 D J21 vs E2i D J8	161,4	Yes	*
E2 D J21 vs E2i D J14	-17,33	No	ns
E2 D J21 vs E2i D J21	88,79	No	ns
E2 D J21 vs Z100 D J0	282,1	Yes	***
E2 D J21 vs Z100 D J8	281,5	Yes	***
E2 D J21 vs Z100 D J14	-19,44	No	ns
E2 D J21 vs Z100 D J21	102,1	No	ns
E2i D J0 vs E2i D J8	-21,50	No	ns
E2i D J0 vs E2i D J14	-200,3	Yes	***
E2i D J0 vs E2i D J21	-94,13	No	ns
E2i D J0 vs Z100 D J0	99,23	No	ns
E2i D J0 vs Z100 D J8	98,54	No	ns
E2i D J0 vs Z100 D J14	-202,4	Yes	***
E2i D J0 vs Z100 D J21	-80,77	No	ns
E2i D J8 vs E2i D J14	-178,8	Yes	**
E2i D J8 vs E2i D J21	-72,63	No	ns
E2i D J8 vs Z100 D J0	120,7	No	ns
E2i D J8 vs Z100 D J8	120,0	No	ns
E2i D J8 vs Z100 D J14	-180,9	Yes	***
E2i D J8 vs Z100 D J21	-59,27	No	ns
E2i D J14 vs E2i D J21	106,1	No	ns
E2i D J14 vs Z100 D J0	299,5	Yes	***
E2i D J14 vs Z100 D J8	298,8	Yes	***
E2i D J14 vs Z100 D J14	-2,104	No	ns
E2i D J14 vs Z100 D J21	119,5	No	ns
E2i D J21 vs Z100 D J0	193,4	Yes	***
E2i D J21 vs Z100 D J8	192,7	Yes	***
E2i D J21 vs Z100 D J14	-108,2	No	ns
E2i D J21 vs Z100 D J21	13,35	No	ns
Z100 D J0 vs Z100 D J8	-0,6875	No	ns
Z100 D J0 vs Z100 D J14	-301,6	Yes	***
Z100 D J0 vs Z100 D J21	-180,0	Yes	**
Z100 D J8 vs Z100 D J14	-300,9	Yes	***
Z100 D J8 vs Z100 D J21	-179,3	Yes	**
Z100 D J14 vs Z100 D J21	121,6	No	ns

## Sheet: PROLIFERATION INDIRECT
CTRL IND J0	CTRL IND J8	CTRL IND J14	CTRL IND J21		E1 IND J0	E1 IND J8	E1 IND J14	E1 IND J21		E2 IND J0	E2 IND J8	E2 IND J14	E2 IND J21		E2i IND J0	E2i IND J8	E2i IND J14	E2i IND J21		Z100 IND J0	Z100 IND J8	Z100 IND J14	Z100 IND J21
0.268	0.279	0.623	0.573		0.236	0.278	0.676	0.615		0.172	0.303	0.881	0.489		0.205	0.298	0.738	0.49		0.259	0.263	0.666	0.634
0.18	0.311	0.909	0.602		0.246	0.307	0.6	0.603		0.252	0.321	0.835	0.417		0.231	0.317	0.614	0.566		0.235	0.315	0.638	0.59
0.248	0.316	0.828	0.453		0.159	0.323	0.732	0.499		0.257	0.328	0.484	0.629		0.228	0.327	0.816	0.458		0.267	0.318	0.663	0.599
0.285	0.245	0.614	0.57		0.225	0.28	0.762	0.565		0.234	0.236	0.766	0.446		0.282	0.249	0.704	0.53		0.322	0.312	0.68	0.554
0.272	0.246	0.633	0.601		0.216	0.274	0.805	0.525		0.303	0.175	0.593	0.431		0.192	0.244	0.644	0.497		0.277	0.246	0.721	0.51
0.283	0.241	0.764	0.512		0.347	0.274	0.707	0.484		0.263	0.225	0.666	0.541		0.369	0.178	0.658	0.433		0.359	0.28	0.702	0.545
0.27	0.246	0.85	0.489		0.328	0.418	0.689	0.504		0.316	0.2	0.611	0.566		0.376	0.234	0.695	0.543		0.307	0.309	0.491	0.484
0.329	0.254	0.467	0.692		0.27	0.385	0.872	0.48		0.331	0.253	1.024	0.584		0.444	0.253	0.939	0.599		0.322	0.34	0.79	0.485
0.273	0.278	0.635	0.582		0.236	0.279	0.713	0.63		0.172	0.3	0.898	0.503		0.206	0.293	0.771	0.507		0.259	0.26	0.688	0.65
0.18	0.303	0.927	0.621		0.245	0.304	0.502	0.616		0.253	0.312	0.553	0.436		0.222	0.313	0.639	0.579		0.239	0.314	0.656	0.6
0.244	0.306	0.842	0.465		0.162	0.321	0.787	0.508		0.253	0.32	0.487	0.649		0.228	0.325	0.841	0.484		0.266	0.315	0.685	0.609
0.284	0.242	0.624	0.588		0.229	0.272	0.789	0.581		0.232	0.231	0.787	0.45		0.281	0.24	0.723	0.544		0.319	0.314	0.7	0.576
0.275	0.242	0.643	0.611		0.215	0.272	0.822	0.541		0.305	0.17	0.607	0.442		0.187	0.241	0.66	0.509		0.277	0.246	0.745	0.52
0.284	0.232	0.474	0.53		0.345	0.264	0.727	0.499		0.264	0.22	0.679	0.558		0.306	0.178	0.681	0.439		0.353	0.283	0.717	0.563
0.269	0.24	0.861	0.497		0.328	0.413	0.707	0.521		0.316	0.197	0.625	0.585		0.257	0.227	0.709	0.55		0.31	0.312	0.498	0.489
0.33	0.251	1.221	0.698		0.272	0.386	0.77	0.486		0.329	0.252	1.049	0.6		0.317	0.246	0.958	0.613		0.336	0.342	0.811	0.49
0.276	0.279	0.641	0.592		0.235	0.275	0.722	0.639		0.177	0.301	0.927	0.516		0.205	0.293	0.796	0.519		0.263	0.262	0.706	0.661
0.185	0.305	0.935	0.627		0.247	0.301	0.52	0.627		0.254	0.315	0.568	0.453		0.225	0.308	0.66	0.597		0.238	0.317	0.671	0.608
0.25	0.305	0.849	0.486		0.16	0.321	0.793	0.521		0.258	0.321	0.491	0.668		0.226	0.323	0.862	0.49		0.272	0.32	0.698	0.618
0.282	0.242	0.628	0.6		0.22	0.274	0.813	0.596		0.233	0.232	0.792	0.456		0.283	0.241	0.734	0.554		0.324	0.319	0.709	0.589
0.275	0.239	0.647	0.622		0.218	0.272	0.842	0.557		0.303	0.172	0.617	0.449		0.19	0.242	0.676	0.517		0.279	0.251	0.785	0.536
0.288	0.229	0.478	0.539		0.349	0.268	0.743	0.512		0.266	0.219	0.694	0.569		0.368	0.178	0.691	0.448		0.354	0.283	0.729	0.573
0.269	0.237	0.866	0.504		0.327	0.414	0.722	0.533		0.32	0.199	0.636	0.598		0.376	0.224	0.722	0.563		0.314	0.313	0.507	0.495
0.331	0.251	1.23	0.71		0.271	0.38	0.787	0.492		0.332	0.252	1.067	0.615		0.444	0.246	0.973	0.62		0.339	0.344	0.826	0.497
Table Analyzed	INDIRECT
Kruskal-Wallis test
P value	P<0.0001
Exact or approximate P value?	Gaussian Approximation
P value summary	***
Do the medians vary signif. (P < 0.05)	Yes
Number of groups	20
Kruskal-Wallis statistic	397,9
Dunn's Multiple Comparison Test	Difference in rank sum	Significant? P < 0.05?	Summary
CTRL IND J0 vs CTRL IND J8	19,23	No	ns
CTRL IND J0 vs CTRL IND J14	-285,1	Yes	***
CTRL IND J0 vs CTRL IND J21	-209,8	Yes	***
CTRL IND J0 vs E1 IND J0	27,52	No	ns
CTRL IND J0 vs E1 IND J8	-46,23	No	ns
CTRL IND J0 vs E1 IND J14	-299,8	Yes	***
CTRL IND J0 vs E1 IND J21	-193,5	Yes	***
CTRL IND J0 vs E2 IND J0	6,354	No	ns
CTRL IND J0 vs E2 IND J8	28,06	No	ns
CTRL IND J0 vs E2 IND J14	-272,8	Yes	***
CTRL IND J0 vs E2 IND J21	-180,5	Yes	***
CTRL IND J0 vs E2i IND J0	10,23	No	ns
CTRL IND J0 vs E2i IND J8	19,88	No	ns
CTRL IND J0 vs E2i IND J14	-303,3	Yes	***
CTRL IND J0 vs E2i IND J21	-179,0	Yes	**
CTRL IND J0 vs Z100 IND J0	-31,65	No	ns
CTRL IND J0 vs Z100 IND J8	-39,35	No	ns
CTRL IND J0 vs Z100 IND J14	-279,6	Yes	***
CTRL IND J0 vs Z100 IND J21	-201,5	Yes	***
CTRL IND J8 vs CTRL IND J14	-304,3	Yes	***
CTRL IND J8 vs CTRL IND J21	-229,1	Yes	***
CTRL IND J8 vs E1 IND J0	8,292	No	ns
CTRL IND J8 vs E1 IND J8	-65,46	No	ns
CTRL IND J8 vs E1 IND J14	-319,0	Yes	***
CTRL IND J8 vs E1 IND J21	-212,8	Yes	***
CTRL IND J8 vs E2 IND J0	-12,88	No	ns
CTRL IND J8 vs E2 IND J8	8,833	No	ns
CTRL IND J8 vs E2 IND J14	-292,0	Yes	***
CTRL IND J8 vs E2 IND J21	-199,8	Yes	***
CTRL IND J8 vs E2i IND J0	-9,000	No	ns
CTRL IND J8 vs E2i IND J8	0,6458	No	ns
CTRL IND J8 vs E2i IND J14	-322,5	Yes	***
CTRL IND J8 vs E2i IND J21	-198,2	Yes	***
CTRL IND J8 vs Z100 IND J0	-50,88	No	ns
CTRL IND J8 vs Z100 IND J8	-58,58	No	ns
CTRL IND J8 vs Z100 IND J14	-298,9	Yes	***
CTRL IND J8 vs Z100 IND J21	-220,7	Yes	***
CTRL IND J14 vs CTRL IND J21	75,23	No	ns
CTRL IND J14 vs E1 IND J0	312,6	Yes	***
CTRL IND J14 vs E1 IND J8	238,8	Yes	***
CTRL IND J14 vs E1 IND J14	-14,69	No	ns
CTRL IND J14 vs E1 IND J21	91,52	No	ns
CTRL IND J14 vs E2 IND J0	291,4	Yes	***
CTRL IND J14 vs E2 IND J8	313,1	Yes	***
CTRL IND J14 vs E2 IND J14	12,25	No	ns
CTRL IND J14 vs E2 IND J21	104,5	No	ns
CTRL IND J14 vs E2i IND J0	295,3	Yes	***
CTRL IND J14 vs E2i IND J8	304,9	Yes	***
CTRL IND J14 vs E2i IND J14	-18,19	No	ns
CTRL IND J14 vs E2i IND J21	106,1	No	ns
CTRL IND J14 vs Z100 IND J0	253,4	Yes	***
CTRL IND J14 vs Z100 IND J8	245,7	Yes	***
CTRL IND J14 vs Z100 IND J14	5,417	No	ns
CTRL IND J14 vs Z100 IND J21	83,58	No	ns
CTRL IND J21 vs E1 IND J0	237,4	Yes	***
CTRL IND J21 vs E1 IND J8	163,6	Yes	**
CTRL IND J21 vs E1 IND J14	-89,92	No	ns
CTRL IND J21 vs E1 IND J21	16,29	No	ns
CTRL IND J21 vs E2 IND J0	216,2	Yes	***
CTRL IND J21 vs E2 IND J8	237,9	Yes	***
CTRL IND J21 vs E2 IND J14	-62,98	No	ns
CTRL IND J21 vs E2 IND J21	29,31	No	ns
CTRL IND J21 vs E2i IND J0	220,1	Yes	***
CTRL IND J21 vs E2i IND J8	229,7	Yes	***
CTRL IND J21 vs E2i IND J14	-93,42	No	ns
CTRL IND J21 vs E2i IND J21	30,85	No	ns
CTRL IND J21 vs Z100 IND J0	178,2	Yes	**
CTRL IND J21 vs Z100 IND J8	170,5	Yes	**
CTRL IND J21 vs Z100 IND J14	-69,81	No	ns
CTRL IND J21 vs Z100 IND J21	8,354	No	ns
E1 IND J0 vs E1 IND J8	-73,75	No	ns
E1 IND J0 vs E1 IND J14	-327,3	Yes	***
E1 IND J0 vs E1 IND J21	-221,1	Yes	***
E1 IND J0 vs E2 IND J0	-21,17	No	ns
E1 IND J0 vs E2 IND J8	0,5417	No	ns
E1 IND J0 vs E2 IND J14	-300,3	Yes	***
E1 IND J0 vs E2 IND J21	-208,0	Yes	***
E1 IND J0 vs E2i IND J0	-17,29	No	ns
E1 IND J0 vs E2i IND J8	-7,646	No	ns
E1 IND J0 vs E2i IND J14	-330,8	Yes	***
E1 IND J0 vs E2i IND J21	-206,5	Yes	***
E1 IND J0 vs Z100 IND J0	-59,17	No	ns
E1 IND J0 vs Z100 IND J8	-66,88	No	ns
E1 IND J0 vs Z100 IND J14	-307,2	Yes	***
E1 IND J0 vs Z100 IND J21	-229,0	Yes	***
E1 IND J8 vs E1 IND J14	-253,5	Yes	***
E1 IND J8 vs E1 IND J21	-147,3	Yes	*
E1 IND J8 vs E2 IND J0	52,58	No	ns
E1 IND J8 vs E2 IND J8	74,29	No	ns
E1 IND J8 vs E2 IND J14	-226,6	Yes	***
E1 IND J8 vs E2 IND J21	-134,3	No	ns
E1 IND J8 vs E2i IND J0	56,46	No	ns
E1 IND J8 vs E2i IND J8	66,10	No	ns
E1 IND J8 vs E2i IND J14	-257,0	Yes	***
E1 IND J8 vs E2i IND J21	-132,8	No	ns
E1 IND J8 vs Z100 IND J0	14,58	No	ns
E1 IND J8 vs Z100 IND J8	6,875	No	ns
E1 IND J8 vs Z100 IND J14	-233,4	Yes	***
E1 IND J8 vs Z100 IND J21	-155,3	Yes	*
E1 IND J14 vs E1 IND J21	106,2	No	ns
E1 IND J14 vs E2 IND J0	306,1	Yes	***
E1 IND J14 vs E2 IND J8	327,8	Yes	***
E1 IND J14 vs E2 IND J14	26,94	No	ns
E1 IND J14 vs E2 IND J21	119,2	No	ns
E1 IND J14 vs E2i IND J0	310,0	Yes	***
E1 IND J14 vs E2i IND J8	319,6	Yes	***
E1 IND J14 vs E2i IND J14	-3,500	No	ns
E1 IND J14 vs E2i IND J21	120,8	No	ns
E1 IND J14 vs Z100 IND J0	268,1	Yes	***
E1 IND J14 vs Z100 IND J8	260,4	Yes	***
E1 IND J14 vs Z100 IND J14	20,10	No	ns
E1 IND J14 vs Z100 IND J21	98,27	No	ns
E1 IND J21 vs E2 IND J0	199,9	Yes	***
E1 IND J21 vs E2 IND J8	221,6	Yes	***
E1 IND J21 vs E2 IND J14	-79,27	No	ns
E1 IND J21 vs E2 IND J21	13,02	No	ns
E1 IND J21 vs E2i IND J0	203,8	Yes	***
E1 IND J21 vs E2i IND J8	213,4	Yes	***
E1 IND J21 vs E2i IND J14	-109,7	No	ns
E1 IND J21 vs E2i IND J21	14,56	No	ns
E1 IND J21 vs Z100 IND J0	161,9	Yes	*
E1 IND J21 vs Z100 IND J8	154,2	Yes	*
E1 IND J21 vs Z100 IND J14	-86,10	No	ns
E1 IND J21 vs Z100 IND J21	-7,938	No	ns
E2 IND J0 vs E2 IND J8	21,71	No	ns
E2 IND J0 vs E2 IND J14	-279,2	Yes	***
E2 IND J0 vs E2 IND J21	-186,9	Yes	***
E2 IND J0 vs E2i IND J0	3,875	No	ns
E2 IND J0 vs E2i IND J8	13,52	No	ns
E2 IND J0 vs E2i IND J14	-309,6	Yes	***
E2 IND J0 vs E2i IND J21	-185,3	Yes	***
E2 IND J0 vs Z100 IND J0	-38,00	No	ns
E2 IND J0 vs Z100 IND J8	-45,71	No	ns
E2 IND J0 vs Z100 IND J14	-286,0	Yes	***
E2 IND J0 vs Z100 IND J21	-207,8	Yes	***
E2 IND J8 vs E2 IND J14	-300,9	Yes	***
E2 IND J8 vs E2 IND J21	-208,6	Yes	***
E2 IND J8 vs E2i IND J0	-17,83	No	ns
E2 IND J8 vs E2i IND J8	-8,188	No	ns
E2 IND J8 vs E2i IND J14	-331,3	Yes	***
E2 IND J8 vs E2i IND J21	-207,0	Yes	***
E2 IND J8 vs Z100 IND J0	-59,71	No	ns
E2 IND J8 vs Z100 IND J8	-67,42	No	ns
E2 IND J8 vs Z100 IND J14	-307,7	Yes	***
E2 IND J8 vs Z100 IND J21	-229,5	Yes	***
E2 IND J14 vs E2 IND J21	92,29	No	ns
E2 IND J14 vs E2i IND J0	283,0	Yes	***
E2 IND J14 vs E2i IND J8	292,7	Yes	***
E2 IND J14 vs E2i IND J14	-30,44	No	ns
E2 IND J14 vs E2i IND J21	93,83	No	ns
E2 IND J14 vs Z100 IND J0	241,2	Yes	***
E2 IND J14 vs Z100 IND J8	233,5	Yes	***
E2 IND J14 vs Z100 IND J14	-6,833	No	ns
E2 IND J14 vs Z100 IND J21	71,33	No	ns
E2 IND J21 vs E2i IND J0	190,8	Yes	***
E2 IND J21 vs E2i IND J8	200,4	Yes	***
E2 IND J21 vs E2i IND J14	-122,7	No	ns
E2 IND J21 vs E2i IND J21	1,542	No	ns
E2 IND J21 vs Z100 IND J0	148,9	Yes	*
E2 IND J21 vs Z100 IND J8	141,2	No	ns
E2 IND J21 vs Z100 IND J14	-99,13	No	ns
E2 IND J21 vs Z100 IND J21	-20,96	No	ns
E2i IND J0 vs E2i IND J8	9,646	No	ns
E2i IND J0 vs E2i IND J14	-313,5	Yes	***
E2i IND J0 vs E2i IND J21	-189,2	Yes	***
E2i IND J0 vs Z100 IND J0	-41,88	No	ns
E2i IND J0 vs Z100 IND J8	-49,58	No	ns
E2i IND J0 vs Z100 IND J14	-289,9	Yes	***
E2i IND J0 vs Z100 IND J21	-211,7	Yes	***
E2i IND J8 vs E2i IND J14	-323,1	Yes	***
E2i IND J8 vs E2i IND J21	-198,9	Yes	***
E2i IND J8 vs Z100 IND J0	-51,52	No	ns
E2i IND J8 vs Z100 IND J8	-59,23	No	ns
E2i IND J8 vs Z100 IND J14	-299,5	Yes	***
E2i IND J8 vs Z100 IND J21	-221,4	Yes	***
E2i IND J14 vs E2i IND J21	124,3	No	ns
E2i IND J14 vs Z100 IND J0	271,6	Yes	***
E2i IND J14 vs Z100 IND J8	263,9	Yes	***
E2i IND J14 vs Z100 IND J14	23,60	No	ns
E2i IND J14 vs Z100 IND J21	101,8	No	ns
E2i IND J21 vs Z100 IND J0	147,3	Yes	*
E2i IND J21 vs Z100 IND J8	139,6	No	ns
E2i IND J21 vs Z100 IND J14	-100,7	No	ns
E2i IND J21 vs Z100 IND J21	-22,50	No	ns
Z100 IND J0 vs Z100 IND J8	-7,708	No	ns
Z100 IND J0 vs Z100 IND J14	-248,0	Yes	***
Z100 IND J0 vs Z100 IND J21	-169,8	Yes	**
Z100 IND J8 vs Z100 IND J14	-240,3	Yes	***
Z100 IND J8 vs Z100 IND J21	-162,1	Yes	**
Z100 IND J14 vs Z100 IND J21	78,17	No	ns
